# Supplementary material for: X-linked Retinitis Pigmentosa in Japan: Clinical and Genetic Findings in Male Patients and Female Carriers
Source: Int J Mol Sci. 2019 Mar 26;20(6):1518. doi: 10.3390/ijms20061518 (PMC6470860; doi:10.3390/ijms20061518)
Supplement: Supplementary file 1 [file ijms-20-01518-s001.zip]

Archive with 4 entries (4 files):
- Supplementary/KurataEtal_Table_S1_revised.xlsx
- Supplementary/KurataEtal_Table_S2_revised.xlsx
- Supplementary/KurataEtal_Table_S3_revised.xlsx
- Supplementary/KurataEtal_Table_S4.xlsx
