# Supplementary material for: X-linked Retinitis Pigmentosa in Japan: Clinical and Genetic Findings in Male Patients and Female Carriers
Source: Int J Mol Sci. 2019 Mar 26;20(6):1518. doi: 10.3390/ijms20061518 (PMC6470860; doi:10.3390/ijms20061518)
Supplement: Supplementary file 1 [file ijms-20-01518-s001.zip › Supplementary/KurataEtal_Table_S1_revised.xlsx]

## Sheet: Sheet1
Table S1. Results of the in silico analyses in the novel missense mutations identified in this study
			Computational prediction*
Patient	Gene	Mutation	SIFT	PolyPhen2	MutationTaster	CADD
HM0157	RPGR	c.830G>T;p.(G277V)	Damaging (0.002)	Probably Damaging (1.000)	Disease causing (1.000)	29.3
JU1538	RPGR	c.492G>T;p.(W164)	Damaging (0.02)	Probably Damaging (1.000)	Disease causing (1.000)	34
*The missense variants were considered potentially pathogenic when at least two of the different in silico computational algorithms gave a positive score.
(SIFT; [http://sift.jcvi.org/www/SIFT_seq_submit2.html], PolyPhen2; [http://genetics.bwh.harvard.edu/pph2/],
Mutation Taster; [http://www.mutationtaster.org/], and CADD; [http://cadd.gs.washington.edu/]).
