# Supplementary material for: X-linked Retinitis Pigmentosa in Japan: Clinical and Genetic Findings in Male Patients and Female Carriers
Source: Int J Mol Sci. 2019 Mar 26;20(6):1518. doi: 10.3390/ijms20061518 (PMC6470860; doi:10.3390/ijms20061518)
Supplement: Supplementary file 1 [file ijms-20-01518-s001.zip › Supplementary/KurataEtal_Table_S2_revised.xlsx]

## Sheet: Sheet1
Table S2. Clinical data of affected male subjects in the present study
Family number	Patient number	Onset (years)		At first visit			At last visit			ERG
		Age (years)	Symptoms	Age (years)	Decimal BCVA (R/L)	Refractive error (R/L)	Age (years)	BCVA (R/L)	Refractive error (R/L)	Mixed response	30 Hz flicker
1	Patient 1	5	night blindness	51	LP LP	N/A	54	LP LP	N/A	non-recordable	N/A
2	Patient 2	7	night blindness	41	0.4 0.2	-13.0 -9.00	49	0.07 0.01	-24.0 -20.0	non-recordable	N/A
3	Patient 3	6	night blindness	6	0.6 0.4	-1.00 -1.00	42	0.6 0.3	-1.75 -1.50	non-recordable	non-recordable
4	Patient 4	1	night blindness	23	0.8 0.6	-6.00 -6.00	28	0.2 0.15	-19.0 -18.0	non-recordable	non-recordable
5	Patient 5	9	night blindness and visual loss	29	0.5 0.6	-2.00 -2.00	30	0.6 0.6	-3.00 -2.50	non-recordable	N/A
6	Patient 6	6	night blindness	42	0.15 0.4	-7.75 -8.25	47	0.15 0.1	-8.00 -9.50	non-recordable	non-recordable
7	Patient 7	3	night blindness	3	0.4 0.6	-0.50 -0.75	15	0.5 0.7	-0.50 -0.50	non-recordable	severely reduced
8	Patient 8	11	night blindness	14	0.15 0.15	-8.50 -4.50	16	0.15 0.3	-6.50 -4.00	non-recordable	N/A
9	Patient 9	9	night blindness	13	0.4 0.1	-7.00 -6.50	30	0.03 0.02	-8.00 -6.50	non-recordable	non-recordable
10	Patient 10	6	visual loss	6	1.0 1.0	+0.75 +0.50	17	0.08 0.05	-1.25 -1.00	non-recordable	non-recordable
11	Patient 11	N/A	night blindness and visual loss	21	HM HM	-12.0 -10.0	41	CF CF	N/A	non-recordable	N/A
	Patient 12	N/A	N/A	38	0.07 0.07	-10.0 -8.50	38	0.07 0.07	-10.0 -8.50	non-recordable	N/A
12	Patient 13	3	visual loss	13	0.5 0.4	-5.25 -5.75	30	0.03 0.02	-4.75 -5.10	non-recordable	non-recordable
BCVA, best corrected visual acuity; ERG, electroretinography; SP, sporadic; XL, X-linked recessive; LP, light perception; HM, hand motion; CF, counting fingers; N/A, not available.
