# Supplementary material for: X-linked Retinitis Pigmentosa in Japan: Clinical and Genetic Findings in Male Patients and Female Carriers
Source: Int J Mol Sci. 2019 Mar 26;20(6):1518. doi: 10.3390/ijms20061518 (PMC6470860; doi:10.3390/ijms20061518)
Supplement: Supplementary file 1 [file ijms-20-01518-s001.zip › Supplementary/KurataEtal_Table_S3_revised.xlsx]

## Sheet: Sheet1
Table S3. Clinical data of carrier female subjects in the present study
Family number	Carrier number	Age (years)	onset (years)		Decimal BCVA (R/L)	Refractive error (R/L)	Lens (R/L)	ERG (R/L)				Visual field (R/L)	Fundus grade (R/L)	Radial AF (R/L)
			Age (years)	Symptoms				0.01 DA	3.0 DA	3.0 LA	30 Hz flicker
1	Carrier 1	59	20	night blindness	0.4 1.2	-1.50 -2.50	IOL IOL	non-detectable non-detectable	non-detectable non-detectable	reduced reduced	reduced reduced	constriction constriction	3 3	+ +
	Carrier 2	22	none	none	0.9 1.2	-8.75 -5.25	clear clear	subnormal subnormal	subnormal subnormal	subnormal subnormal	subnormal subnormal	normal normal	1 1	+ +
2	Carrier 3	80	40	night blindness	LP NLP	N/A	aphakia aphakia	non-detectable non-detectable	non-detectable non-detectable	non-detectable non-detectable	non-detectable non-detectable	constriction unmeasurable	3 N/A	- N/A
3	Carrier 4	71	60	visual loss	0.6 0.4	-3.75 -9.00	clear clear	subnormal subnormal	subnormal subnormal	subnormal subnormal	subnormal subnormal	isopter abnormality isopter abnormality	3 3	- -
4	Carrier 5	70	N/A	N/A	0.7 0.7	-22.0 -22.0	cataract cataract	non-detectable non-detectable	non-detectable non-detectable	non-detectable non-detectable	reduced reduced	constriction constriction	3 3	- -
5	Carrier 6	60	N/A	night blindness	1.2 1.0	-7.75 -8.50	clear clear	subnormal subnormal	subnormal subnormal	subnormal subnormal	subnormal subnormal	normal normal	2 2	- -
6	Carrier 7	11	none	none	1.2 1.2	-0.50 -1.00	clear clear	N/A	N/A	N/A	N/A	N/A	1 1	+ +
	Carrier 8	72	50	visual loss	0.9 0.5	-9.50 -18.0	cataract cataract	subnormal reduced	subnormal reduced	subnormal reduced	subnormal reduced	normal scotoma	3 3	- -
	Carrier 9	50	47	night blindness	1.5 1.2	-1.50 -2.00	clear clear	reduced reduced	reduced reduced	reduced reduced	reduced reduced	scotoma scotoma	1 1	+ +
7	Carrier 10	45	20	night blindness	1.2 1.2	-4.00 -6.50	clear clear	reduced reduced	reduced reduced	subnormal subnormal	subnormal subnormal	normal scotoma	0 0	- +
8	Carrier 11	N/A	N/A	N/A	N/A	N/A	N/A	N/A	N/A	N/A	N/A	N/A	N/A	N/A
9	Carrier 12	55	46	photophobia	0.8 1.5	-11.0 -0.50	clear clear	reduced subnormal	reduced subnormal	reduced subnormal	reduced subnormal	scotoma normal	1 1	+ +
10	Carrier 13	47	none	none	0.2 1.5	-4.50 0	clear clear	reduced subnormal	reduced subnormal	N/A	reduced subnormal	scotoma normal	2 1	+ +
11	Carrier 14	73	55	photophobia	1.0 0.4	+0.50 -1.00	cataract IOL	reduced reduced	reduced reduced	subnormal subnormal	subnormal subnormal	normal scotoma	1 2	+ +
12	Carrier 15	61	none	none	0.8 1.0	+1.75 +1.50	cataract clear	no abnormalities no abnormalities	no abnormalities no abnormalities	no abnormalities no abnormalities	no abnormalities no abnormalities	normal normal	0 0	+ +
BCVA, best corrected visual acuity; ERG, electroretinography; DA, dark adapted; LA, light adapted; AF, autofluorescence; IOL, intraocular lens; LP, light perception; NLP, no light perception; N/A, not available.
