# Supplementary material for: X-linked Retinitis Pigmentosa in Japan: Clinical and Genetic Findings in Male Patients and Female Carriers
Source: Int J Mol Sci. 2019 Mar 26;20(6):1518. doi: 10.3390/ijms20061518 (PMC6470860; doi:10.3390/ijms20061518)
Supplement: Supplementary file 1 [file ijms-20-01518-s001.zip › Supplementary/KurataEtal_Table_S4.xlsx]

## Sheet: Sheet1
Table S4. List of the 111 genes captured in the present study
ABCA4	ADGRA3	AGBL5	AHI1	AIPL1	ALMS1	ARL2BP	ARL6
ATOH7	BBS1	BBS2	BBS4	BEST1	C2orf71	C8orf37	CA4
CABP4	CCT2	CDHR1	CEP290	CERKL	CHM	CLRN1	CNGA1
CNGA3	CNNM4	CRB1	CRX	CYP4V2	ELOVL4	EYS	FAM161A
FOXC1	FZD4	GDF6	GPR179	GRK1	GUCA1B	GUCY2D	IDH3B
IFT140	IFT172	IMPDH1	IMPG1	IMPG2	INPP5E	IQCB1	KCNJ13
KCNV2	KIAA1549	KIF11	KLHL7	LCA5	LRAT	LRP5	MAK
MERTK	MPDZ	MYO7A	NDP	NMNAT1	NPHP1	NR2E3	NRL
NXNL1	OPA1	OTX2	PAX6	PDE6A	PDE6B	PDE6C	PDE6G
PITX2	PRCD	PROM1	PRPF3	PRPF31	PRPF4	PRPF6	PRPF8
PRPH2	RBP3	RD3	RDH12	RDH5	RGR	RHO	RIMS1
RLBP1	ROM1	RP1	RP1L1	RP2	RP9	RPE65	RPGR
RPGRIP1	RPGRIP1L	SAG	SEMA4A	SLC7A14	SNRNP200	SOX2	SPATA7
TOPORS	TRNT1	TSPAN12	TTC8	TULP1	USH2A	ZNF408
